# Supplementary material for: Ecological analysis of mosquito larval communities in Burkina Faso to inform environmental monitoring of genetic control programs
Source: Sci Rep. 2026 Jan 13;16:5091. doi: 10.1038/s41598-026-35602-6 (PMC12877188; doi:10.1038/s41598-026-35602-6)
Supplement: Supplementary file 4 — Supplementary Material 4 [file 41598_2026_35602_MOESM4_ESM.r]

# =============================================================================
# I. ANALYSIS OF CORRELATIONS BETWEEN PHYSICOCHEMICAL PARAMETERS AND SPECIES 
# =============================================================================

# ----------------------------------------------------------
# 1. CLEANING SOFTWARE AND LOADING
# ----------------------------------------------------------
rm(list = ls())

# Loading necessary packages
library(tidyverse)
library(readxl)
library(FactoMineR)
library(factoextra)
library(corrplot)
library(vegan)
library(ade4)
library(adehabitatHS)

# ----------------------------------------------------------
# 2. IMPORTING AND CLEANING DATA
# ----------------------------------------------------------
larval_data <- read_excel("Supplementary_file_1")

# Variables of interest
physico_vars <- c("Temperature", "pH", "Turbidity", "Oxygen", "Conductivity")
species_vars <- c("Ano_larvae", "Anopheles coluzzii", "Anopheles gambiae s.s.",
                  "Anopheles arabiensis", "Hybride", "Aedes Larvae", "Culex Larvae", 
                  "Corixidae", "Dytiscidae", "Hydrophilidae", "Baetidae", "Nepidae")

# Data cleaning
larval_clean <- larval_data[, c(physico_vars, species_vars)]

# Digital conversion 
for(col in c(physico_vars, species_vars)) {
  larval_clean[[col]] <- as.numeric(larval_clean[[col]])
}

larval_clean <- na.omit(larval_clean)
cat("Dataset final :", nrow(larval_clean), "observations\n")

# ----------------------------------------------------------
# 3. SPEARMAN CORRELATIONS WITH SIGNIFICANCE
# ----------------------------------------------------------
cat("\n Calculation of correlations...\n")

results_df <- data.frame(
  Espece = character(),
  Parametre = character(),
  Correlation = numeric(),
  P_value = numeric(),
  Significatif = character(),
  stringsAsFactors = FALSE
)

for(espece in species_vars) {
  for(param in physico_vars) {
    sp_data <- larval_clean[[espece]]
    param_data <- larval_clean[[param]]
    
    if(all(!is.na(sp_data)) && all(!is.na(param_data))) {
      test_cor <- cor.test(sp_data, param_data, method = "spearman", exact = FALSE)
      
      new_row <- data.frame(
        Espece = espece,
        Parametre = param,
        Correlation = round(test_cor$estimate, 3),
        P_value = round(test_cor$p.value, 4),
        Significatif = ifelse(test_cor$p.value < 0.05, "**", 
                              ifelse(test_cor$p.value < 0.1, "*", "")),
        stringsAsFactors = FALSE
      )
      
      results_df <- rbind(results_df, new_row)
    }
  }
}

print(results_df)

install.packages("writexl")
library(writexl)

write_xlsx(results_df, "correlations_results.xlsx")

# ----------------------------------------------------------
# 4. CORRELATION MATRIX
# ----------------------------------------------------------
cat("\n Creation of the correlation matrix (simple version)...\n")

# Data processing
data_for_cor <- larval_clean

# Digital conversion guaranteed
for(col in names(data_for_cor)) {
  data_for_cor[[col]] <- as.numeric(data_for_cor[[col]])
}

# Delete non-numeric columns
data_for_cor <- data_for_cor[, sapply(data_for_cor, is.numeric)]

# Simple correlation matrix calculation
cor_matrix <- cor(data_for_cor, use = "pairwise.complete.obs", method = "spearman")
cor_matrix[is.na(cor_matrix)] <- 0

# Simple graph without p-values
png("correlation_matrix_simple.png", width = 4000, height = 4000, res = 300)
corrplot(cor_matrix,
         method = "color",
         type = "upper",
         tl.col = "black",
         tl.srt = 45,
         addCoef.col = "black",
         number.cex = 0.7,
         title = "Matrice de Corrélation Spearman")
dev.off()

cat("correlation_matrix_simple.png\n")

# Complete backup of significance results
cat("Export detailed correlation results...\n")

write_xlsx(results_df, "detailed correlation results.xlsx", row.names = FALSE)

# Displaying significant correlations in the console
cat("\n SIGNIFICANT CORRELATIONS (p < 0.05) :\n")
sig_cor <- results_df[results_df$P_value < 0.05 & !is.na(results_df$P_value), ]
if(nrow(sig_cor) > 0) {
  print(sig_cor)
} else {
  cat("No significant correlation at threshold p < 0.05\n")
}


# ====================================================
# ANALYSIS OF CORRELATIONS BETWEEN SPECIES THEMSELVES 
# ====================================================

# -------------------------------
# Load packages
# -------------------------------
library(readxl)
library(dplyr)
library(pheatmap)
library(writexl)

# -------------------------------
# Import dataset
# -------------------------------
Coocur4 <- read_excel("Supplementary_file_1")

str(Supplementary_file_1)

df <- Supplementary_file_1

# Convert character columns to factors
df <- df %>%
  mutate(across(where(is.character), as.factor))

summary(df)

# -------------------------------
# Spearman correlation matrix
# -------------------------------
cor_matrix <- cor(df[, 4:16], method = "spearman", use = "pairwise.complete.obs")

# -------------------------------
# Function to extract p-values
# -------------------------------
get_pval <- function(x, y) {
  res <- suppressWarnings(cor.test(x, y, method = "spearman"))
  return(res$p.value)
}

# -------------------------------
# Build p-value matrix
# -------------------------------
n <- ncol(df[, 4:16])
pval_matrix <- matrix(NA, nrow = n, ncol = n)
rownames(pval_matrix) <- colnames(df[, 4:16])
colnames(pval_matrix) <- colnames(df[, 4:16])

for (i in 1:n) {
  for (j in 1:n) {
    pval_matrix[i, j] <- get_pval(df[, 4:16][[i]], df[, 4:16][[j]])
  }
}

# -------------------------------
# Create combined labels: rho + p-value
# -------------------------------
number_labels <- matrix(
  paste0(
    sprintf("%.2f", cor_matrix), "\n",
    "p=", sprintf("%.3f", pval_matrix)
  ),
  nrow = n
)
rownames(number_labels) <- rownames(cor_matrix)
colnames(number_labels) <- colnames(cor_matrix)

# -------------------------------
# Heatmap without clustering
# -------------------------------
plt <- pheatmap(
  cor_matrix,
  cluster_rows = FALSE,
  cluster_cols = FALSE,
  color = colorRampPalette(c("blue", "white", "red"))(50),
  display_numbers = number_labels,
  number_format = "",
  fontsize_number = 8,
  main = "Spearman Correlation Heatmap (p-values)"
)

X11(); plt

# -------------------------------
# Heatmap with clustering
# -------------------------------
plt2 <- pheatmap(
  cor_matrix,
  cluster_rows = TRUE,
  cluster_cols = TRUE,
  color = colorRampPalette(c("blue", "white", "red"))(50),
  display_numbers = number_labels,
  number_format = "",
  fontsize_number = 8,
  main = "Spearman Correlation Heatmap (p-values)",
  angle_col = 90
)

plt2

# -------------------------------
# ——— HEATMAP WITH SIGNIFICANCE STARS ———
# -------------------------------

# Function to add stars for significance
get_signif_stars <- function(p) {
  if (p < 0.01) {
    return("***")
  } else if (p < 0.05) {
    return("**")
  } else if (p < 0.1) {
    return("*")
  } else {
    return("")
  }
}

# Create matrix of labels including rho + stars
n <- nrow(cor_matrix)
number_labels <- matrix("", nrow = n, ncol = n)

for (i in 1:n) {
  for (j in 1:n) {
    rho <- cor_matrix[i, j]
    p <- pval_matrix[i, j]
    stars <- get_signif_stars(p)
    number_labels[i, j] <- paste0(sprintf("%.2f", rho), stars)
  }
}

rownames(number_labels) <- rownames(cor_matrix)
colnames(number_labels) <- colnames(cor_matrix)

# -------------------------------
# Final heatmap (no clustering)
# -------------------------------
plt3 <- pheatmap(
  cor_matrix,
  cluster_rows = FALSE,
  cluster_cols = FALSE,
  color = colorRampPalette(c("blue", "white", "red"))(50),
  display_numbers = number_labels,
  number_format = "",
  fontsize_number = 8,
  main = "Spearman Correlation Heatmap (Significance Stars)",
  angle_col = 90
)

plt3

# Build a dataframe for Excel export
results_df <- data.frame(
  Variable1 = rep(colnames(cor_matrix), each = n),
  Variable2 = rep(colnames(cor_matrix), times = n),
  Spearman_rho = as.vector(cor_matrix),
  P_value = as.vector(pval_matrix),
  Significance = as.vector(apply(pval_matrix, c(1,2), get_signif_stars))
)

# Export to Excel
write_xlsx(results_df, "Spearman_Correlation_Results.xlsx")
